# Supplementary material for: Detection of Sugar Syrups in Honey Using Untargeted Liquid Chromatography–Mass Spectrometry and Chemometrics
Source: Metabolites. 2024 Nov 16;14(11):633. doi: 10.3390/metabo14110633 (PMC11596609; doi:10.3390/metabo14110633)
Supplement: Supplementary file 1 [file metabolites-14-00633-s001.zip]

Archive with 1 entries (1 files):
- metabolites-3310283-supplementary.pdf
